# Supplementary material for: Systemic Neutralizing Antibodies and Local Immune Responses Are Critical for the Control of SARS-CoV-2
Source: Viruses. 2022 Jun 10;14(6):1262. doi: 10.3390/v14061262 (PMC9227431; doi:10.3390/v14061262)
Supplement: Supplementary file 1 [file viruses-14-01262-s001.zip]

Archive with 1 entries (1 files):
- viruses-1739727-SI.pdf
